# Supplementary material for: Quasispecies evolution of the prototypical genotype 1 porcine reproductive and respiratory syndrome virus early during in vivo infection is rapid and tissue specific
Source: Arch Virol. 2017 Mar 30;162(8):2203–10. doi: 10.1007/s00705-017-3342-0 (PMC5506507; doi:10.1007/s00705-017-3342-0)
Supplement: Supplementary file 3 — Supplementary material 3 (XLSX 12 kb) [file 705_2017_3342_MOESM3_ESM.xlsx]

## Sheet: PPRSV_LV_inoculum
Low frequency SNVs present in the inoculum population
POS	REF	ALT	Consequence	Residue Change	Gene	AF	Type
217	T	A	Synonymous	-	TRS	0.012	Ts
623	T	C	Synonymous	-	NSP1 (ORF1a)	0.285	Ti
786	T	C	Non-Synonymous	F189L	NSP1 (ORF1a)	0.0114	Ti
1004	T	C	Synonymous	-	NSP1 (ORF1a)	0.018	Ti
1475	T	C	Synonymous	-	NSP2 (ORF1a)	0.106	Ti
1853	G	A	Synonymous	-	NSP2 (ORF1a)	0.046	Ti
2220	A	G	Non-Synonymous	S668G	NSP2 (ORF1a)	0.015	Ti
2473	C	T	Non-Synonymous	S751F	NSP2 (ORF1a)	0.021	Ti
2477	C	T	Synonymous	-	NSP2 (ORF1a)	0.016	Ti
2890	C	T	Non-Synonymous	S890F	NSP2 (ORF1a)	0.012	Ti
3063	A	G	Non-Synonymous	D948N	NSP2 (ORF1a)	0.055	Ti
3296	A	G	Synonymous	-	NSP2 (ORF1a)	0.0101	Ti
3460	C	T	Non-Synonymous	A1080V	NSP2 (ORF1a)	0.062	Ti
3550	G	A	Non-Synonymous	R1110H	NSP2 (ORF1a)	0.014	Ti
3848	G	A	Synonymous	-	NSP2 (ORF1a)	0.025	Ti
3970	A	G	Non-Synonymous	Y1250C	NSP2 (ORF1a)	0.013	Ti
3971	C	T	Synonymous	-	NSP2 (ORF1a)	0.041	Ti
4433	A	C	Synonymous	-	NSP3 (ORF1a)	0.054	Ts
4569	A	G	Non-Synonymous	T1450A	NSP3 (ORF1a)	0.031	Ti
4574	C	T	Synonymous	-	NSP3 (ORF1a)	0.024	Ti
4584	C	T	Non-Synonymous	S1455P	NSP3 (ORF1a)	0.185	Ti
4868	G	A	Synonymous	-	NSP3 (ORF1a)	0.025	Ti
5954	C	T	Synonymous	-	NSP5 (ORF1a)	0.106	Ti
6617	C	T	Synonymous	-	NSP7 (ORF1a)	0.008	Ti
6674	C	T	Synonymous	-	NSP7 (ORF1a)	0.0659	Ti
6963	A	G	Non-Synonymous	M2248V	NSP7 (ORF1a)	0.011	Ti
7074	A	G	Non-Synonymous	T2285A	NSP7 (ORF1a)	0.016	Ti
7699	T	C	Synonymous	-	NSP9 (ORF1b)	0.007	Ti
8068	T	C	Synonymous	-	NSP9 (ORF1b)	0.0117	Ti
8383	T	C	Synonymous	-	NSP9 (ORF1b)	0.295	Ti
9832	C	T	Synonymous	-	NSP10 (ORF1b)	0.0071	Ti
10174	C	T	Synonymous	-	NSP10 (ORF1b)	0.0703	Ti
10624	C	T	Synonymous	-	NSP10 (ORF1b)	0.138	Ti
10894	T	C	Synonymous	-	NSP11 (ORF1b)	0.084	Ti
11437	C	T	Synonymous	-	NSP12 (ORF1b)	0.0106	Ti
11574	C	T	Non-Synonymous	A1394V	NSP12 (ORF1b)	0.02	Ti
11792	G	A	Synonymous	-	Intergenic	0.011	Ti
11939	C	T	Synonymous	-	GP2a (ORF2)	0.009	Ti
12637	G	C	Synonymous	-	GP3 (ORF3)	0.0058	Ts
12863	G	A	Non-Synonymous	V154I	GP3 (ORF3)	0.0173	Ti
13030	A	G	Synonymous, Non-Synonymous (GP4)	T29A	GP3 (ORF3), GP4 (ORF4)	0.011	Ti
13551	C	T	Non-Synonymous, Non-Synonymous	L20F, A18V	GP5, GP5a (ORF5)	0.011	Ti
14018	C	T	Synonymous	-	GP5 (ORF5)	0.0064	Ti
14111	A	G	Non-Synonymous	N9D	Membrane Protein M (ORF6)	0.0083	Ti
14126	G	A	Non-Synonymous	A14T	Membrane Protein M (ORF6)	0.0072	Ti
14161	C	T	Synonymous	-	Membrane Protein M (ORF6)	0.006	Ti
14335	T	C	Synonymous	-	Membrane Protein M (ORF6)	0.027	Ti
14798	C	T	Synonymous	-	Nucleocapsid Protein N (ORF7)	0.131	Ti
14981	T	C	Synonymous	-	Nucleocapsid Protein N (ORF7)	0.075	Ti
